# Supplementary material for: Identification of Potential Biomarkers and Spectral Fingerprinting for Detection of Foodborne Pathogens in Raw Chicken Meat Matrix Using GCMS and FTIR
Source: Foods. 2024 Oct 26;13(21):3416. doi: 10.3390/foods13213416 (PMC11545171; doi:10.3390/foods13213416)
Supplement: Supplementary file 1 [file foods-13-03416-s001.zip]

Archive with 2 entries (2 files):
- Supplementary file.pdf
- Table S3.xlsx
