# Supplementary material for: Identification of Potential Biomarkers and Spectral Fingerprinting for Detection of Foodborne Pathogens in Raw Chicken Meat Matrix Using GCMS and FTIR
Source: Foods. 2024 Oct 26;13(21):3416. doi: 10.3390/foods13213416 (PMC11545171; doi:10.3390/foods13213416)
Supplement: Supplementary file 1 [file foods-13-03416-s001.zip › Table S3.xlsx]

## Sheet: Metabolites
Compounds	Control	E coli	Salomonella	Staphylococcus	Pseudomonas
9-Hexadecenoic acid	0.957	0	2.092	0	0
2-Butanol, 3-methyl-	0.413	0	0	0	0
5-Benzofuranacetic acid, 6-ethenyl-4,5,6,7-tetrahydro-3,6-dimethyl-à_x0002_methylene-, methyl ester	0.474	0	0	0	0
Cyclopropanebutanoic acid, 2-[[2-[[2-[(2- pentylcyclopropyl)methyl]cyclopropyl]methyl]cyclopropyl]methyl]-, methyl ester	0.622	0	0	0	0
2-Hexadecanol	0.411	0	0	0	0
Desulphosinigrin	0.37	0	0	0	0
2,6-Dihydroxyacetophenone, 2TMS derivative	0.282	0	0	0	0
1,3,2-Dioxaphosphorinan-2-amine, N,N-dimethyl-5,5-diphenyl-, 2-oxide	0.318	0	0	0	0
9-Octadecenamide	0.393	0	0	0	0
6,9,12-Octadecatrienoic acid, methyl ester	0.268	0	0	0	0
7-Hydroxy-8-methylisoflavone	0.286	0	0	0	0
Tetratetracontane	0.308	0	0	0	0
6,9,12,15-Docosatetraenoic acid, methyl ester	0.254	0	0	0	0
Stearic acid, 2-hydroxy-1-methylpropyl ester	0.264	0	0	0	0
Octanediamide, N,N'-di-benzoyloxy-	0.298	0	0	0	0
Tetraacetyl-d-xylonic nitrile	0.345	0	0	0	0
Catechol	0.501	0	0	0	0
Ethyl iso-allocholate	0.26	0	0	0	0
Niacinamide	0.567	2.999	2.385	4.846	4.782
Geldanamycin, 18,21-didehydro-6,17-didemethoxy-18,21-dideoxo-18, 21-dihydroxy-15-methoxy-6-methyl-11-O-methyl-, (6S,15R)-	0.27	0	0	0	0
Dodecanoic acid	0.922	1.004	0	0.953	1.025
Piperazine, 1-[5-fluoropentyl]-4-[(3,4-dichlorophenyl)acetyl]-	0.46	0	0	0	0
N-(1-Hydroxy-4-oxo-1-phenylperhydroquinolizin-3-yl)carbamic acid, benzyl ester	0.377	0	0	0	0
3-Methyl-4-[(4-methylpiperazin-1-yl)acetyl]-4,9-dihydro-10H-thieno[3,4- b][1,5]benzodiazepin-10-one	0.24	0	0	0	0
1,15-Pentadecanedioic acid	0.284	0	0	1.288	0
4,7,10,13,16,19-Docosahexaenoic acid, pyrrolidide	0.455	0	0	0	0
trans-13-Octadecenoic acid	0.406	0	0	2.33	1.022
Tetradecanoic acid	0.354	2.42	0	2.288	0
n-Hexadecanoic acid	0.819	5.727	1.646	3.384	2.21
Oleic Acid	0.488	7.396	1.141	0	6.803
Z-(13,14-Epoxy)tetradec-11-en-1-ol acetate	0.264	0	0	0	0
n-Hexadecanoic acid	0.32	0	0	0	0
2-(4-Hydroxy-4-methyl-tetrahydro-pyran-3-ylamino)-3-(1H-indol-2-yl)- propionic acid	0.432	0	0	0	0
9-Oxo-15S-hydroxy-5Z,8(12),13E,17Z-prostatetraenoic acid	3.234	0	0	0	0
3-(Octanoyloxy)propane-1,2-diyl bis(decanoate)	0.338	0	0	0	0
3Beta-acetoxy-4,4,8,10,14-pentamethyl-17-(perhydro-2,6,6-trimethyl_x0002_2H-pyran-2-yl)-5alpha-gon	0.427	0	0	0	0
Octadecane, 3-ethyl-5-(2-ethylbutyl)-	0.337	0	1.31	0	0
Glycerol tricaprylate	53.956	0	0	0	0
Oxiraneundecanoic acid, 3-pentyl-, methyl ester, cis-	3.225	0	0	0	0
6-(2-Methoxy-ethyl)-2,3-dimethyl-1,4-dioxa-spiro[4.5]decane	2.531	0	0	0	0
3-Ureidopropionic acid	0	2.799	0	0	0
5-Sulfosalicylic acid	0	2.662	0	0	0
Heptanediamide, N,N'-di-benzoyloxy	0	2.219	0	0.946	0.576
Octaoic acid	0	0.581	0	0	0
Bicyclo[4.2.0]octa-2,4-diene, 6,7-dimethyl-	0	0.534	0	0	0
5,5'-Bi-1-pyrroline, 2,2'-diethoxy-	0	0.853	0	0.937	3.891
Cyclohexane	0	0.902	0	0	0
Cevane-3,4,14,15,16,20-hexol, 4,9-epoxy-, 3-acetate, (3á,4à,15à,16á)-	0	0.692	0	0	0
4-Oxo-4-(1,2,2-trimethyl-5-oxocyclopentyl)-but-2-enoic acid, methyl ester	0	1.971	0	0	0
Uridine	0	0.493	0	0.596	0
Fumonisin B2	0	0.516	0	0	0
Clomethiazole	0	1.083	0	0.905	0.607
3-Methyl-a-pyrrolidinobutiophenone	0	1.626	0	0	1.368
Digitoxin	0	0.582	1.667	2.289	0
2-(Ethylenedioxy)ethylamine,N-methyl-N-[4-(1-pyrrolidinyl)-2-butynyl]-	0	0.655	0	0	0
Piperidine-2,5-dione	0	1.45	0	0.763	1.373
Creatinine	0	0.839	0	1.299	1.169
9-Octadecenoic acid, 1,2,3-propanetriyl ester, (E,E,E)-	0	0.888	0	0	0
Pyrrolo[1,2-a]pyrazine-1,4-dione, hexahydro-	0	0.923	3.417	1.004	0.868
Actinomycin C2	0	1.117	0	0	0
5,10-Diethoxy-2,3,7,8-tetrahydro-1H,6H-dipyrrolo[1,2-a:1',2'-d]pyrazine	0	0.571	0	0	0
Hexadecanoic acid, 1-(hydroxymethyl)-1,2-ethanediyl ester	0	0.515	2.199		0
4-[7-Acetoxy-2,2-dimethyl-3a-(2-oxo-ethyl)-tetrahydro-[1,3]dioxolo[4,5- c]pyran-6-yl]-3-methyl-but-2-enoic acid, methyl ester	0	0.963	0	0	0
16-Nitrobicyclo[10.4.0]hexadecan-1-ol-13-one	0	1.451	0	0	0
Octadecanoic acid	0	1.654	0.957	0.884	0
Vigabatrin	0	0.827	0	0	0
(E)-1-(2-Hydroxy-4,6-dimethoxyphenyl)-3-phenylprop-2-en-1-one	0	0.708	0	0	0
8H-Azecino[5,4-b]indol-8-one, 5-ethylidene-1,2,3,4,5,6,7,9-octahydro_x0002_6-(2-hydroxyethyl)-3-methyl-, [S-(E)]-	0	0.733	0	0	0
Diethylene glycol monolaurate	0	2.052	0	0	0
11,14-Eicosadienoic acid, methyl ester	0	0.544	0	0	0
Insulin-Like Growth Factor II (33-40)	0	2.88	0	0	0
2-Nonadecanone 2,4-dinitrophenylhydrazine	0	0.968	1.446	0	0
3-(3-Carboxy-4-hydroxyphenyl)-D-alanine	0	0	2.371	0	0
2-Propenoic acid, butyl ester	0	0	5.954	0	0
7-Methyl-Z-tetradecen-1-ol acetate	0	0	0.888	0	0
N-Methyl-pseudotomatidine diacetate	0	0	2.519	0	0
D-Fructose, diethyl mercaptal, pentaacetate	0	0	0.53	0	0
Folic Acid	0	0	0.52	0	0
à-d-Glucofuranosyl benzenesulfonate	0	0	0.523	0	0
Glafenin	0	0	0.937	0	0
10-Octadecenoic acid, methyl ester	0	0	0.582	0	0
Undecanoic acid	0	0	1.455	0	0
Deoxyspergualin	0	0	0.656	0	4.777
Ketone, methyl 2-pyridyl, 4-cyclohexyl-4-methyl-3-thiosemicarbazone	0	0	0.819	0	0
Octanoic acid, 6-hydroxy-8-methoxy-, î-lactone	0	0	0.689	0	0
11-Bromoundecanoic acid	0	0	0.601	0	0
Neocurdione	0	0	0.539	0	0
9-Octadecenoic acid (Z)-, hexyl ester	0	0	0.805	0	0
Eicosanoic acid	0	0	0.891	0	0
Ergotaman-3',6',18-trione, 9,10-dihydro-12'-hydroxy-2'-methyl-5'- (phenylmethyl)-, (5'à,10à)-	0	0	0.976	0	0
1,25-Dihydroxyvitamin D3, TMS derivative	0	0	1.069	0	0
Estra-1,3,5(10)-trien-17á-o	0	0	0.776	0	0
Dasycarpidan-1-methanol, acetate (ester)	0	0	0.66	0	0.7
1H-Cyclopropa[3,4]benz[1,2-e]azulene-4a,5,7b,9,9a(1aH)-pentol, 1b,4, 5,7a,8,9-hexahydro-3-(hydroxymethyl)-1,1,6,8-tetramethyl-, 9,9a_x0002_diacetate, [1aR-(1aà,1bá,4aá,5á,7aà,7bà,8à,9á,9aà	0	0	1.048	0	0
1,3-Dioxolane, 4-ethyl-4-methyl-2-pentadecyl-	0	0	3.062	0	0
Octadecanoic acid, 2-hydroxy-1,3-propanediyl ester	0	0	0.957	0	0
.psi.,.psi.-Carotene, 1,1',2,2'-tetrahydro-1,1'-dimethoxy-	0	0	1.428	0	0
2-Myristynoyl pantetheine	0	0	0.754	8.721	0
1,3-Dioxolo[4,5-c]pyran, tetrahydro-, 7-(2-acetoxyethyl)-7-hydroxy-2,2- dimethyl-4-(3-methoxycarbonyl-2-methylallyl)-	0	0	1.258	0	0
Tramadol	0	0	0	4.482	0
Pyrazine, 2,5-dimethyl-	0	0	0	2.393	0
2,7-Diphenyl-1,6-dioxopyridazino[4,5:2',3']pyrrolo[4',5'-d]pyridazine	0	0	0	0.729	0
Caprolactam	0	0	0	0.552	0.582
3-Oxobutyric acid, 2-(2-oxocycloheptyl)methyl-, ethyl ester	0	0	0	0.715	0
Ribitol, 1,3:4,5-di-O-(ethylboranediyl)-2-deoxy	0	0	0	0.814	0
Creatine	0	0	0	0.618	0
Azepan-1-yl-acetic acid, methyl ester	0	0	0	0.698	0
Benzoic acid, 2-(2-oxo-2-piperidin-1-yl-ethylsulfanyl)-	0	0	0	1.133	0
Cytarabine	0	0	0	1.518	0
10,11-Dioxatricyclo[6.2.2.0(1,6)]dodecane-7,7,8-tricarbonitrile, 9-imino_x0002_12-thiophen-2-yl_x0002_	0	0	0	2.395	0
Raltitrexed	0	0	0	1.005	0
Dipipanone	0	0	0	1.843	0
L-Leucine	0	0	0	1.734	1.685
1,3-Cyclohexanedione, 4-propyl-	0	0	0	1.01	0
9-Desoxo-9-x-acetoxy-3,8,12-tri-O-acetylingo	0	0	0	0.748	0
Lys-Gly	0	0	0	0.819	0
Perhydroindene-4-carboxylic acid, 6-acetoxy-2,3-epoxy-1,1- epoxymethyl-3a-hydroxy-5-isopropenyl-7a-methyl-7-oxo-, methyl ester	0	0	0	0.674	0
à-Pyrrolidone, 5-[3-bromo-1-hexyl]-	0	0	0	0.687	0
Octadecanedioic acid	0	0	0	0	0.712
2,2,2-Trifluoro-N-[3-oxo-3-phenyl-1-(piperidin-1-ylcarbonyl)-propyl]- acetamide	0	0	0	0	0.682
Pregn-5-ene-3,11-dione, 17,20:20,21-bis[methylenebis(oxy)]-, cyclic 3- (1,2-ethanediyl acetal)	0	0	0	0	0.654
2-(4-Methyl-1,3-thiazol-5-yl)ethanamine	0	0	0	0	4.141
Propargyl alcohol, TBDMS derivative	0	0	0	0	1.296
1-Methyl-2-pyrrolidineethanol	0	0	0	0	1.096
4-Methyl-a-pyrrolidinobutiophenone	0	0	0	0	0.751
Tetradecanedioic acid	0	0	0	0	0.761
2-(3-Hydroxy-propyl)-cyclohexane-1,3-dione	0	0	0	0	0.58
Phosphonofluoridic acid, ethyl-, octyl ester	0	0	0	0	1.495
Cytidine 5'-monophosphate	0	0	0	0	2.049
î-N-Formyl-L-lysine	0	0	0	0	1.244
á-Amyloid / A4 Protein Precursor (APP) (328-332)	0	0	0	0	2.319
Pyrrolo[1,2-a]pyrazine-1,4-dione, hexahydro-	0	0	0	0	0.868
Cyclopentaneundecanoic acid	0	0	0	0	0.58
n-Hexadecanoic acid	0	0	0	0	2.21
trans-13-Octadecenoic acid	0	0	0	0	1.022
Dasycarpidan-1-methanol, acetate (ester)	0	0	0	0	0.593
Cholesterol	0	0	0	0	2.375
D-Homo-24-nor-17-oxachola-20,22-diene-3,16-dione, 14,15:21,23- diepoxy-7-hydroxy-4,4,8-trimethyl-, (5à,7à,13à,14á,15á,17aà)-	0	0	0	0	1.465
Pregn-4-ene-3,20-dione, 17,21-dihydroxy-, bis(O-methyloxime)	0	0	0	0	0.762
